# Supplementary material for: Contamination, Source Apportionment and Probabilistic Health Risk of Potentially Toxic Elements in Surface Sediments of the Anning River Basin
Source: Toxics. 2026 Jul 15;14(7):619. doi: 10.3390/toxics14070619 (PMC13417149; doi:10.3390/toxics14070619)
Supplement: Supplementary file 1 [file toxics-14-00619-s001.zip]

Archive with 1 entries (1 files):
- toxics-4345506-supplementary.pdf
